# Supplementary material for: Enhancement of Nutritional Value and Sensory Characteristics of Quinoa Fermented Milk via Fermentation with Specific Lactic Acid Bacteria
Source: Foods. 2025 Apr 18;14(8):1406. doi: 10.3390/foods14081406 (PMC12026847; doi:10.3390/foods14081406)
Supplement: Supplementary file 1 [file foods-14-01406-s001.zip]

Archive with 1 entries (1 files):
- foods-3577465-supplementary materials.pdf
